# Supplementary material for: Characterizing the Impact of Primer-Template Mismatches on Recombinase Polymerase Amplification
Source: J Mol Diagn. 2022 Sep 16;24(11):1207–16. doi: 10.1016/j.jmoldx.2022.08.005 (PMC12179515; doi:10.1016/j.jmoldx.2022.08.005)
Supplement: Supplemental Table S1 [file mmc1.xlsx]

## Sheet: Supp Table 1
Supplementary Table S1. Coefficients obtained when generalising model according to mismatch position and nucleotides involved.
	TMG		MG		TP		RS
Predictors	Estimates	95% CI	Estimates	95% CI	Estimates	95% CI	Log-Odds ratio	CI
(Intercept)	330627.10 ***	195611.47 – 465642.73	15687.49 ***	15687.48 – 15687.50	399899.43 ***	314657.58 – 485141.27	4.79 ***	3.72 – 5.95
???A-???A	222840.63 ***	180816.04 – 264865.22	-6211.07 ***	-6211.07 – -6211.06	112112.30 ***	90753.67 – 133470.93	-3.55 ***	-4.71 – -2.42
???A-???C	112442.86 ***	71996.48 – 152889.24	-2976.08 ***	-2976.08 – -2976.08	82062.97 ***	61463.23 – 102662.71	-0.66	-2.84 – 4.22
???A-???G	165933.74 ***	122688.76 – 209178.71	-3790.75 ***	-3790.75 – -3790.75	82324.47 ***	60356.11 – 104292.82	-3.84 ***	-4.97 – -2.78
???C-???A	158801.43 ***	118027.97 – 199574.88	-6225.35 ***	-6225.36 – -6225.35	94595.30 ***	73839.76 – 115350.84	-2.32 *	-3.74 – -0.59
???C-???C	242133.99 ***	197812.11 – 286455.86	-9159.97 ***	-9159.97 – -9159.97	148997.26 ***	126531.81 – 171462.72	-4.43 ***	-5.51 – -3.44
???C-???T	143096.31 ***	103437.64 – 182754.97	-4505.54 ***	-4505.54 – -4505.54	78667.89 ***	58505.76 – 98830.03	-3.40 ***	-4.55 – -2.27
???G-???A	167423.56 ***	119930.79 – 214916.32	-5830.96 ***	-5830.96 – -5830.95	109622.98 ***	85546.26 – 133699.70	-4.31 ***	-5.43 – -3.27
???G-???G	82974.67 ***	42072.69 – 123876.65	-1510.25 ***	-1510.25 – -1510.25	49521.17 ***	28701.13 – 70341.20	-2.32 *	-3.74 – -0.59
???G-???T	28383.6	-13354.45 – 70121.72	-402.74 ***	-402.74 – -402.73	16765.6	-4460.23 – 37991.44	-3.19 ***	-4.40 – -1.94
???T-???C	126320.89 ***	85499.23 – 167142.54	-5346.72 ***	-5346.72 – -5346.72	68835.34 ***	48055.63 – 89615.05	-2.32 *	-3.74 – -0.59
???T-???G	72241.43 ***	31795.05 – 112687.81	-1009.39 ***	-1009.39 – -1009.38	34702.74 ***	14103.00 – 55302.48	-0.66	-2.84 – 4.22
???T-???T	126932.93 ***	88481.24 – 165384.62	-4638.55 ***	-4638.55 – -4638.55	63977.98 ***	44412.23 – 83543.73	-2.54 **	-3.85 – -1.06
??A?-??C?	8882.93	-57928.31 – 75694.16	-1341.93 ***	-1341.93 – -1341.93	-674.04	-34231.69 – 32883.62	-2.25	-4.53 – 2.65
??A?-??G?	56525.29 ***	27917.45 – 85133.12	-1383.82 ***	-1383.82 – -1383.82	28014.04 ***	13656.50 – 42371.58	-2.50 **	-3.80 – -1.04
??AA-??CA	169873.39 *	36619.24 – 303127.54	-2965.71 ***	-2965.71 – -2965.70	69210.28 *	2221.82 – 136198.74	-3.55	-6.23 – 1.43
??AA-??CC	258699.50 ***	124768.94 – 392630.07	-6439.56 ***	-6439.56 – -6439.55	146923.05 ***	79566.88 – 214279.22	-3.55	-6.23 – 1.43
??AA-??CG	194654.38 **	60723.81 – 328584.95	-4188.56 ***	-4188.56 – -4188.55	124597.53 ***	57241.35 – 191953.70	-3.55	-6.23 – 1.43
??AA-??GA	295093.80 ***	226821.90 – 363365.70	-8282.45 ***	-8282.45 – -8282.44	162917.48 ***	128822.25 – 197012.71	-5.17 ***	-6.56 – -3.84
??AA-??GC	412508.11 ***	357018.65 – 467997.58	-11421.03 ***	-11421.03 – -11421.03	251989.72 ***	224148.46 – 279830.98	-3.56 ***	-5.11 – -1.74
??AA-??GG	317702.59 ***	254706.82 – 380698.35	-10423.95 ***	-10423.96 – -10423.95	201884.60 ***	170309.04 – 233460.16	-4.62 ***	-6.02 – -3.22
??AC-??CA	120630	-12623.68 – 253884.61	-2837.47 ***	-2837.48 – -2837.46	78008.32 *	11019.86 – 144996.77	-3.55	-6.23 – 1.43
??AC-??CC	170336.36 *	2770.43 – 337902.30	-8462.80 ***	-8462.81 – -8462.79	105696.15 *	22104.07 – 189288.22	-5.16 ***	-7.80 – -2.53
??AC-??CT	99514.5	-33739.62 – 232768.67	-2585.94 ***	-2585.95 – -2585.93	56210.1	-10778.41 – 123198.50	-3.55	-6.23 – 1.43
??AC-??GA	237528.43 ***	184934.03 – 290122.84	-6304.66 ***	-6304.67 – -6304.66	148012.16 ***	121578.31 – 174446.02	-1.8	-4.07 – 3.10
??AC-??GC	343007.13 ***	284922.43 – 401091.83	-5627.18 ***	-5627.19 – -5627.18	241119.16 ***	211964.02 – 270274.31	-3.13 *	-4.87 – -0.78
??AC-??GT	249395.30 ***	192891.77 – 305898.83	-8447.99 ***	-8448.00 – -8447.99	132495.58 ***	104101.25 – 160889.90	-3.56 ***	-5.12 – -1.75
??AG-??CA	-92735.1	-225989.22 – 40519.08	-147.69 ***	-147.70 – -147.68	-30419.7	-97408.10 – 36568.81	-3.55	-6.23 – 1.43
??AG-??CG	401099.27 ***	267168.70 – 535029.84	-9331.04 ***	-9331.05 – -9331.04	156405.96 ***	89049.79 – 223762.14	-3.55	-6.23 – 1.43
??AG-??CT	80065.3	-53188.87 – 213319.43	-3665.87 ***	-3665.88 – -3665.87	47588.6	-19399.86 – 114577.05	-3.55	-6.23 – 1.43
??AG-??GA	250757.12 ***	184108.79 – 317405.46	-5700.18 ***	-5700.18 – -5700.17	172776.95 ***	139365.45 – 206188.44	-3.95 ***	-5.56 – -2.10
??AG-??GG	215356.05 ***	153842.54 – 276869.57	-3767.40 ***	-3767.40 – -3767.40	137503.24 ***	106588.18 – 168418.31	-3.73 ***	-5.31 – -1.90
??AG-??GT	160914.68 ***	100290.27 – 221539.08	-1043.82 ***	-1043.83 – -1043.82	95663.36 ***	65250.17 – 126076.55	-3.73 ***	-5.31 – -1.90
??AT-??CC	204708.06 **	70777.50 – 338638.63	-3290.23 ***	-3290.24 – -3290.23	165430.70 ***	98074.53 – 232786.87	-3.55	-6.23 – 1.43
??AT-??CG	386898.26 ***	291615.66 – 482180.87	-9305.96 ***	-9305.97 – -9305.96	166263.42 ***	118343.28 – 214183.56	-2.96	-5.41 – 1.97
??AT-??CT	93253.3	-1076.13 – 187582.78	-4018.65 ***	-4018.65 – -4018.64	32368.3	-15033.61 – 79770.17	-2.96	-5.41 – 1.97
??AT-??GC	312312.82 ***	248764.55 – 375861.08	-9961.42 ***	-9961.43 – -9961.42	195455.91 ***	163557.94 – 227353.87	-3.32 *	-5.09 – -0.96
??AT-??GG	252137.57 ***	172146.31 – 332128.83	-2435.16 ***	-2435.17 – -2435.16	140973.55 ***	101027.34 – 180919.76	-5.48 ***	-6.96 – -4.09
??AT-??GT	372941.36 ***	321196.27 – 424686.45	-14924.94 ***	-14924.95 – -14924.94	192870.75 ***	166907.47 – 218834.03	-3.41 **	-4.94 – -1.60
??C?-??C?	54704.3	-12106.93 – 121515.54	-2652.27 ***	-2652.28 – -2652.27	17167.1	-16390.59 – 50724.72	-2.25	-4.53 – 2.65
??C?-??T?	50841.4	-15943.67 – 117626.47	-6265.61 ***	-6265.61 – -6265.61	608.25	-32941.25 – 34157.74	-2.23	-4.51 – 2.67
??CA-??CA	160112.08 *	26857.93 – 293366.23	-5134.30 ***	-5134.30 – -5134.29	87415.11 *	20426.66 – 154403.57	-3.55	-6.23 – 1.43
??CA-??CG	203339.49 *	35773.55 – 370905.42	-9142.71 ***	-9142.72 – -9142.71	84369.33 *	777.26 – 167961.41	-5.16 ***	-7.80 – -2.53
??CA-??TA	753183.79 ***	619057.26 – 887310.31	-18686.20 ***	-18686.21 – -18686.20	182839.28 ***	115415.23 – 250263.32	-5.21 ***	-7.31 – -3.14
??CA-??TG	387244.52 ***	253118.00 – 521371.04	-22844.82 ***	-22844.83 – -22844.82	54300.9	-13123.17 – 121724.92	-3.6	-6.31 – 1.39
??CC-??CC	415498.89 ***	281568.33 – 549429.46	-8184.81 ***	-8184.81 – -8184.80	197031.24 ***	129675.07 – 264387.41	-3.55	-6.23 – 1.43
??CC-??CT	293937.86 ***	160683.71 – 427192.01	-6940.57 ***	-6940.58 – -6940.57	115903.95 ***	48915.50 – 182892.41	-3.55	-6.23 – 1.43
??CC-??TT	250873.22 ***	116746.70 – 384999.74	-10958.34 ***	-10958.35 – -10958.34	149193.41 ***	81769.37 – 216617.45	-3.6	-6.31 – 1.39
??CG-??CA	184005.17 **	50751.02 – 317259.32	-5204.48 ***	-5204.49 – -5204.48	102352.68 **	35364.22 – 169341.13	-3.55	-6.23 – 1.43
??CG-??CG	-9144.29	-143074.85 – 124786.28	-3384.32 ***	-3384.33 – -3384.32	33326.2	-34030.00 – 100682.34	-3.55	-6.23 – 1.43
??CG-??CT	119710	-13544.44 – 252963.86	-3683.98 ***	-3683.98 – -3683.97	72328.52 *	5340.06 – 139316.97	-3.55	-6.23 – 1.43
??CG-??TA	278270.69 ***	144126.56 – 412414.83	-15917.12 ***	-15917.13 – -15917.12	49412.7	-18017.30 – 116842.73	-3.6	-6.31 – 1.39
??CG-??TG	176913.74 ***	81355.90 – 272471.58	-12071.67 ***	-12071.68 – -12071.67	109312.77 ***	61297.27 – 157328.26	-3.01	-5.50 – 1.93
??CG-??TT	123903	-10223.24 – 258029.80	-8377.09 ***	-8377.10 – -8377.08	77459.38 *	10035.34 – 144883.43	-3.6	-6.31 – 1.39
??CT-??CC	298149.14 ***	164218.57 – 432079.70	-8046.95 ***	-8046.95 – -8046.94	123786.98 ***	56430.81 – 191143.15	-3.55	-6.23 – 1.43
??CT-??CG	413014.68 ***	308341.83 – 517687.52	-9179.31 ***	-9179.31 – -9179.30	178677.53 ***	126216.30 – 231138.77	-4.31 **	-6.34 – -1.85
??CT-??CT	114326.06 *	19996.60 – 208655.51	-1640.40 ***	-1640.40 – -1640.39	74130.15 **	26728.26 – 121532.04	-2.96	-5.41 – 1.97
??CT-??TC	109364	-24780.20 – 243508.08	-17861.12 ***	-17861.13 – -17861.12	4391.47	-63038.55 – 71821.48	-3.6	-6.31 – 1.39
??CT-??TG	63145	-70981.56 – 197271.48	-5570.86 ***	-5570.87 – -5570.85	45597	-21827.07 – 113021.02	-3.6	-6.31 – 1.39
??CT-??TT	205920.30 ***	127317.33 – 284523.28	-16445.02 ***	-16445.03 – -16445.02	69303.78 ***	29824.05 – 108783.52	-2.65	-5.05 – 2.28
??G?-??G?	12020.4	-16186.36 – 40227.20	-2021.59 ***	-2021.59 – -2021.59	-8643.51	-22812.20 – 5525.18	-1.61	-3.20 – 0.67
??G?-??T?	61762.7	-5022.33 – 128547.81	-3525.69 ***	-3525.70 – -3525.69	3482.91	-30066.59 – 37032.41	-2.23	-4.51 – 2.67
??GA-??GA	358919.89 ***	301786.91 – 416052.87	-9380.54 ***	-9380.54 – -9380.53	183630.78 ***	154951.65 – 212309.91	-3.98 ***	-5.44 – -2.39
??GA-??GC	265610.05 ***	213026.32 – 318193.78	-8762.83 ***	-8762.84 – -8762.83	169123.55 ***	142693.49 – 195553.61	-1.8	-4.07 – 3.10
??GA-??GG	377627.49 ***	312275.24 – 442979.74	-13050.93 ***	-13050.93 – -13050.92	217227.95 ***	184512.55 – 249943.35	-4.90 ***	-6.29 – -3.54
??GA-??TA	385700.86 ***	251574.34 – 519827.38	-12091.22 ***	-12091.23 – -12091.22	244751.58 ***	177327.53 – 312175.62	-5.21 ***	-7.31 – -3.14
??GA-??TG	236442.66 ***	102316.14 – 370569.19	-10156.51 ***	-10156.52 – -10156.51	153376.76 ***	85952.71 – 220800.80	-3.6	-6.31 – 1.39
??GC-??GA	230780.03 ***	171447.18 – 290112.89	-8011.66 ***	-8011.67 – -8011.66	140397.86 ***	110685.61 – 170110.11	-4.32 ***	-5.74 – -2.85
??GC-??GC	355399.66 ***	295606.23 – 415193.10	-12497.13 ***	-12497.13 – -12497.13	191269.12 ***	161288.08 – 221250.16	-3.73 ***	-5.31 – -1.90
??GC-??GT	281479.58 ***	215979.32 – 346979.84	-8472.92 ***	-8472.92 – -8472.92	153091.51 ***	120318.69 – 185864.33	-4.91 ***	-6.30 – -3.54
??GC-??TT	167553.93 *	33427.41 – 301680.45	-5197.63 ***	-5197.64 – -5197.62	109856.04 **	42431.99 – 177280.08	-3.6	-6.31 – 1.39
??GG-??GA	237321.10 ***	175808.17 – 298834.04	-4402.38 ***	-4402.39 – -4402.38	151792.75 ***	120878.36 – 182707.14	-2.13	-4.43 – 2.78
??GG-??GG	127122.59 ***	65609.07 – 188636.11	-5414.97 ***	-5414.97 – -5414.97	78495.01 ***	47579.94 – 109410.07	-3.73 ***	-5.31 – -1.90
??GG-??GT	232524.98 ***	166694.04 – 298355.91	-8310.30 ***	-8310.31 – -8310.30	125013.20 ***	92064.44 – 157961.96	-4.53 ***	-5.99 – -3.04
??GG-??TA	253435.54 **	85698.85 – 421172.23	-15632.70 ***	-15632.71 – -15632.69	81840.2	-1811.35 – 165491.82	-5.21 ***	-7.88 – -2.55
??GG-??TG	376019.74 ***	280461.89 – 471577.58	-12072.77 ***	-12072.77 – -12072.76	190926.09 ***	142910.60 – 238941.59	-3.01	-5.50 – 1.93
??GG-??TT	127451	-6675.28 – 261577.76	-4135.88 ***	-4135.89 – -4135.88	87996.92 *	20572.88 – 155420.96	-3.6	-6.31 – 1.39
??GT-??GC	306157.09 ***	242608.83 – 369705.35	-9610.55 ***	-9610.55 – -9610.54	179676.34 ***	147778.38 – 211574.30	-3.32 *	-5.09 – -0.96
??GT-??GG	240191.85 ***	176506.30 – 303877.40	-6051.89 ***	-6051.89 – -6051.89	115692.48 ***	83710.81 – 147674.14	-4.17 ***	-5.67 – -2.56
??GT-??GT	341993.87 ***	284788.24 – 399199.50	-16411.99 ***	-16412.00 – -16411.99	181330.99 ***	152674.95 – 209987.02	-4.43 ***	-5.80 – -3.05
??GT-??TC	275094.72 ***	140950.58 – 409238.85	-17615.61 ***	-17615.61 – -17615.60	61180.7	-6249.30 – 128610.73	-3.6	-6.31 – 1.39
??GT-??TG	181657.09 **	47530.57 – 315783.61	-4831.71 ***	-4831.71 – -4831.70	111274.52 **	43850.48 – 178698.56	-3.6	-6.31 – 1.39
??GT-??TT	148414.99 ***	69812.01 – 227017.96	-7522.60 ***	-7522.60 – -7522.59	87398.75 ***	47919.01 – 126878.48	-2.65	-5.05 – 2.28
??T?-??C?	-12993.2	-79804.48 – 53817.99	-2649.05 ***	-2649.05 – -2649.05	2230.03	-31327.62 – 35787.69	-2.25	-4.53 – 2.65
??T?-??G?	9808.6	-18199.60 – 37816.79	-383.26 ***	-383.26 – -383.26	8626.25	-5446.32 – 22698.83	-0.49	-2.65 – 4.39
??T?-??T?	38632.9	-35922.66 – 113188.43	-3504.86 ***	-3504.86 – -3504.85	-11408.1	-48737.61 – 25921.44	-4.11 ***	-5.71 – -2.28
??TA-??CA	46655	-86599.18 – 179909.12	-3578.03 ***	-3578.03 – -3578.02	39049.5	-27938.91 – 106038.00	-3.55	-6.23 – 1.43
??TA-??CC	365022.17 ***	231091.61 – 498952.74	-6869.35 ***	-6869.35 – -6869.34	186434.25 ***	119078.07 – 253790.42	-3.55	-6.23 – 1.43
??TA-??CG	310508.94 ***	176578.37 – 444439.50	-8473.96 ***	-8473.97 – -8473.96	133777.17 ***	66420.99 – 201133.34	-3.55	-6.23 – 1.43
??TA-??GA	277016.55 ***	220896.55 – 333136.54	-10410.71 ***	-10410.72 – -10410.71	152593.16 ***	124414.02 – 180772.30	-3.56 ***	-5.11 – -1.74
??TA-??GC	212979.14 ***	160395.41 – 265562.86	-6098.04 ***	-6098.04 – -6098.04	146586.76 ***	120156.70 – 173016.82	-1.8	-4.07 – 3.10
??TA-??GG	258374.63 ***	200181.62 – 316567.64	-11958.07 ***	-11958.07 – -11958.06	155191.97 ***	125976.35 – 184407.60	-3.98 ***	-5.44 – -2.39
??TA-??TA	259909.67 ***	125783.15 – 394036.19	-7678.39 ***	-7678.40 – -7678.38	174779.65 ***	107355.61 – 242203.70	-5.21 ***	-7.31 – -3.14
??TA-??TG	347316.09 ***	213189.56 – 481442.61	-11758.06 ***	-11758.06 – -11758.05	174751.09 ***	107327.04 – 242175.13	-3.6	-6.31 – 1.39
??TC-??CA	166967	-58.37 – 333993.22	-6782.27 ***	-6782.28 – -6782.26	12714.7	-70581.35 – 96010.78	-5.16 ***	-7.80 – -2.53
??TC-??CT	184367.28 **	51113.13 – 317621.43	-5598.11 ***	-5598.12 – -5598.10	91434.29 **	24445.84 – 158422.75	-3.55	-6.23 – 1.43
??TC-??GA	277677.72 ***	223910.94 – 331444.50	-6730.77 ***	-6730.77 – -6730.77	161960.68 ***	134960.14 – 188961.22	-2.97 *	-4.69 – -0.63
??TC-??GC	396409.82 ***	332418.62 – 460401.01	-13004.04 ***	-13004.04 – -13004.04	236663.99 ***	204655.97 – 268672.01	-4.53 ***	-5.99 – -3.04
??TC-??GT	268553.21 ***	212049.68 – 325056.75	-8835.36 ***	-8835.37 – -8835.36	164262.09 ***	135867.77 – 192656.41	-3.56 ***	-5.12 – -1.75
??TC-??TT	230625.22 ***	96498.69 – 364751.74	-7643.48 ***	-7643.49 – -7643.47	147157.75 ***	79733.71 – 214581.79	-3.6	-6.31 – 1.39
??TG-??CA	-33025.3	-166279.42 – 100228.88	-1546.95 ***	-1546.96 – -1546.94	13492	-53496.40 – 80480.51	-3.55	-6.23 – 1.43
??TG-??CG	274503.26 ***	140572.69 – 408433.83	-7746.48 ***	-7746.49 – -7746.47	156304.39 ***	88948.22 – 223660.56	-3.55	-6.23 – 1.43
??TG-??CT	-104485	-237739.37 – 28768.93	-4922.25 ***	-4922.26 – -4922.24	-53731.8	-120720.31 – 13256.61	-3.55	-6.23 – 1.43
??TG-??GA	141367.67 ***	79854.74 – 202880.61	-5407.31 ***	-5407.32 – -5407.31	94834.79 ***	63920.40 – 125749.18	-2.13	-4.43 – 2.78
??TG-??GG	128353.25 ***	61693.11 – 195013.40	-1233.10 ***	-1233.11 – -1233.10	66247.38 ***	32831.67 – 99663.09	-4.53 ***	-5.99 – -3.04
??TG-??GT	263985.31 ***	207480.99 – 320489.63	-10423.47 ***	-10423.47 – -10423.46	66508.83 ***	38114.27 – 94903.39	-1.95	-4.23 – 2.95
??TG-??TA	-31657.8	-165801.91 – 102486.37	-1406.21 ***	-1406.22 – -1406.20	8179.19	-59250.82 – 75609.21	-3.6	-6.31 – 1.39
??TG-??TG	163836.45 ***	68278.61 – 259394.30	-10177.76 ***	-10177.77 – -10177.76	96513.03 ***	48497.54 – 144528.52	-3.01	-5.50 – 1.93
??TG-??TT	217564.31 **	83437.79 – 351690.83	-25231.24 ***	-25231.25 – -25231.23	85093.77 *	17669.73 – 152517.82	-3.6	-6.31 – 1.39
??TT-??CC	391322.15 ***	257391.59 – 525252.72	-8140.07 ***	-8140.08 – -8140.07	142105.45 ***	74749.28 – 209461.62	-3.55	-6.23 – 1.43
??TT-??CT	45032.5	-49296.98 – 139361.93	-576.73 ***	-576.74 – -576.73	42907.8	-4494.08 – 90309.70	-2.96	-5.41 – 1.97
??TT-??GC	323467.57 ***	261954.64 – 384980.51	-11226.03 ***	-11226.03 – -11226.02	171417.80 ***	140503.41 – 202332.19	-2.13	-4.43 – 2.78
??TT-??GG	149081.56 ***	81589.19 – 216573.93	-1233.84 ***	-1233.84 – -1233.84	95451.77 ***	61581.93 – 129321.62	-4.53 ***	-5.99 – -3.04
??TT-??GT	331837.32 ***	274633.13 – 389041.51	-14807.13 ***	-14807.13 – -14807.12	194416.29 ***	165760.70 – 223071.87	-4.43 ***	-5.80 – -3.05
??TT-??TG	228539.53 ***	94413.01 – 362666.06	-5513.23 ***	-5513.24 – -5513.23	151533.95 ***	84109.91 – 218957.99	-3.6	-6.31 – 1.39
??TT-??TT	270159.82 ***	191556.85 – 348762.79	-12468.25 ***	-12468.26 – -12468.25	139004.22 ***	99524.48 – 178483.95	-2.65	-5.05 – 2.28
?A??-?A??	-70040.50 *	-136865.68 – -3215.32	-2889.94 ***	-2889.94 – -2889.93	-39207.12 *	-72768.18 – -5646.06	-2.29	-4.59 – 2.61
?A??-?G??	-13726.7	-47551.24 – 20097.82	-2747.84 ***	-2747.84 – -2747.84	-4395.76	-21368.08 – 12576.56	-1.97	-3.57 – 0.32
?A?A-?A?A	113019	-20235.13 – 246273.16	-2761.86 ***	-2761.87 – -2761.85	69481.89 *	2493.43 – 136470.34	-3.55	-6.23 – 1.43
?A?A-?A?C	208283.22 **	74258.79 – 342307.65	-5865.16 ***	-5865.17 – -5865.16	111858.36 **	44469.67 – 179247.05	-3.55	-6.23 – 1.43
?A?A-?A?G	192698.49 **	58674.07 – 326722.92	-4975.56 ***	-4975.57 – -4975.55	100888.08 **	33499.39 – 168276.77	-3.55	-6.23 – 1.43
?A?A-?G?A	341998.07 ***	278400.90 – 405595.23	-11620.62 ***	-11620.63 – -11620.62	192021.44 ***	160105.93 – 223936.96	-3.31 *	-5.07 – -0.96
?A?A-?G?C	260716.82 ***	182254.47 – 339179.16	-11880.13 ***	-11880.13 – -11880.12	168436.89 ***	129003.76 – 207870.01	-2.59	-4.96 – 2.33
?A?A-?G?G	155230.88 **	59689.47 – 250772.29	-1692.85 ***	-1692.86 – -1692.85	111109.56 ***	63098.02 – 159121.10	-4.57 ***	-6.34 – -2.65
?A?C-?A?A	21471.3	-111782.83 – 154725.46	-3470.68 ***	-3470.68 – -3470.67	28735.9	-38252.57 – 95724.34	-3.55	-6.23 – 1.43
?A?C-?A?C	371115.36 ***	208452.60 – 533778.11	-6671.76 ***	-6671.77 – -6671.75	147835.38 ***	67040.16 – 228630.61	-6.01 ***	-8.48 – -4.01
?A?C-?A?T	130127	-3127.52 – 263380.78	-4338.47 ***	-4338.48 – -4338.47	48495.5	-18492.97 – 115483.95	-3.55	-6.23 – 1.43
?A?C-?G?A	167355.23 ***	98994.74 – 235715.73	-3919.66 ***	-3919.66 – -3919.65	114979.14 ***	80622.38 – 149335.91	-2.33	-4.65 – 2.59
?A?C-?G?C	178573.22 ***	117020.81 – 240125.64	-1877.91 ***	-1877.92 – -1877.91	133722.65 ***	102793.94 – 164651.35	-2.11	-4.41 – 2.79
?A?C-?G?T	190413.82 ***	133878.86 – 246948.78	-2462.97 ***	-2462.97 – -2462.96	129696.41 ***	101290.85 – 158101.96	-1.94	-4.22 – 2.96
?A?G-?A?A	-87323.6	-181653.07 – 7005.84	215.53 ***	215.53 – 215.54	-17578.3	-64980.24 – 29823.54	-2.96	-5.41 – 1.97
?A?G-?A?G	132873	-1151.71 – 266897.15	-6478.78 ***	-6478.79 – -6478.77	44376.5	-23012.16 – 111765.22	-3.55	-6.23 – 1.43
?A?G-?A?T	22645.5	-110608.62 – 155899.68	-582.13 ***	-582.14 – -582.13	11578.8	-55409.68 – 78567.23	-3.55	-6.23 – 1.43
?A?G-?G?A	238782.90 ***	155739.39 – 321826.40	-3371.94 ***	-3371.95 – -3371.94	166338.45 ***	124686.96 – 207989.94	-3.86 **	-5.73 – -1.46
?A?G-?G?G	109069.53 ***	47464.58 – 170674.49	8583.40 ***	8583.40 – 8583.40	113987.86 ***	83040.84 – 144934.88	-2.11	-4.41 – 2.79
?A?G-?G?T	221644.11 ***	140181.41 – 303106.80	-9573.53 ***	-9573.53 – -9573.52	130545.29 ***	89797.09 – 171293.49	-4.71 ***	-6.32 – -3.04
?A?T-?A?C	278099.42 ***	144074.99 – 412123.85	-6338.62 ***	-6338.62 – -6338.61	101856.87 **	34468.18 – 169245.56	-3.55	-6.23 – 1.43
?A?T-?A?G	393770.72 ***	298458.42 – 489083.01	-8717.10 ***	-8717.10 – -8717.09	187188.56 ***	139257.94 – 235119.19	-2.96	-5.41 – 1.97
?A?T-?A?T	-11406.4	-144660.53 – 121847.76	-3525.90 ***	-3525.91 – -3525.89	-3634.21	-70622.67 – 63354.24	-3.55	-6.23 – 1.43
?A?T-?G?C	303638.29 ***	212249.94 – 395026.64	-16515.43 ***	-16515.44 – -16515.43	182376.74 ***	136653.17 – 228100.30	-4.57 ***	-6.34 – -2.65
?A?T-?G?G	190079.29 ***	111616.95 – 268541.64	-2635.07 ***	-2635.07 – -2635.06	134273.38 ***	94840.26 – 173706.51	-2.59	-4.96 – 2.33
?A?T-?G?T	282905.25 ***	183344.07 – 382466.43	-19619.79 ***	-19619.79 – -19619.78	164091.71 ***	114516.73 – 213666.68	-5.92 ***	-7.59 – -4.44
?C??-?A??	-68968.25 *	-135793.43 – -2143.07	-2418.04 ***	-2418.04 – -2418.04	-21486.3	-55047.41 – 12074.72	-2.29	-4.59 – 2.61
?C??-?T??	49958.09 *	10774.25 – 89141.93	-2014.84 ***	-2014.85 – -2014.84	24087.50 *	4426.10 – 43748.89	-2.29 *	-3.91 – -0.00
?C?A-?A?A	198250.21 **	64996.06 – 331504.35	-3534.44 ***	-3534.45 – -3534.44	86008.78 *	19020.33 – 152997.24	-3.55	-6.23 – 1.43
?C?A-?A?C	257315.70 ***	123291.27 – 391340.13	-5190.23 ***	-5190.24 – -5190.23	208184.47 ***	140795.78 – 275573.16	-3.55	-6.23 – 1.43
?C?A-?A?G	295405.65 ***	161381.22 – 429430.07	-6431.16 ***	-6431.17 – -6431.16	111764.84 **	44376.15 – 179153.53	-3.55	-6.23 – 1.43
?C?A-?T?A	318446.46 ***	250050.62 – 386842.30	-7874.21 ***	-7874.21 – -7874.21	176775.09 ***	142407.80 – 211142.39	-2.36	-4.72 – 2.55
?C?A-?T?C	179858.07 ***	109871.24 – 249844.90	-130.72 ***	-130.72 – -130.71	123429.45 ***	88114.09 – 158744.80	-2.36	-4.72 – 2.55
?C?A-?T?G	143544.33 **	50175.79 – 236912.87	-3532.35 ***	-3532.36 – -3532.35	97142.01 ***	50352.68 – 143931.35	-4.61 ***	-6.40 – -2.66
?C?C-?A?A	27570	-105684.19 – 160824.11	-1796.19 ***	-1796.20 – -1796.18	37353.8	-29634.67 – 104342.24	-3.55	-6.23 – 1.43
?C?C-?A?C	335684.93 ***	216710.54 – 454659.33	-6225.95 ***	-6225.95 – -6225.94	160262.69 ***	100910.05 – 219615.32	-5.16 ***	-7.22 – -3.12
?C?C-?A?T	68043.2	-65210.95 – 201297.35	-2958.97 ***	-2958.97 – -2958.96	35436.4	-31552.00 – 102424.91	-3.55	-6.23 – 1.43
?C?C-?T?A	382419.82 ***	305645.05 – 459194.58	-9191.96 ***	-9191.97 – -9191.96	183764.05 ***	145287.72 – 222240.39	-4.24 ***	-5.94 – -2.35
?C?C-?T?C	302166.56 ***	206653.02 – 397680.10	-7249.28 ***	-7249.28 – -7249.27	207141.60 ***	159140.53 – 255142.68	-4.61 ***	-6.40 – -2.66
?C?C-?T?T	203099.89 ***	111276.94 – 294922.84	-7500.11 ***	-7500.12 – -7500.11	96944.18 ***	51003.95 – 142884.41	-4.61 ***	-6.40 – -2.66
?C?G-?A?A	28944	-65385.45 – 123273.46	-3370.84 ***	-3370.85 – -3370.84	19614.1	-27787.77 – 67016.01	-2.96	-5.41 – 1.97
?C?G-?A?G	34897.5	-99126.91 – 168921.95	-5970.32 ***	-5970.33 – -5970.31	38194	-29194.67 – 105582.71	-3.55	-6.23 – 1.43
?C?G-?A?T	179693.05 **	46438.90 – 312947.20	-6128.87 ***	-6128.88 – -6128.86	82839.69 *	15851.24 – 149828.15	-3.55	-6.23 – 1.43
?C?G-?T?A	192201.07 ***	100380.98 – 284021.15	-7639.44 ***	-7639.44 – -7639.43	118695.71 ***	72756.29 – 164635.14	-4.61 ***	-6.40 – -2.66
?C?G-?T?G	303258.67 ***	224760.46 – 381756.87	-11192.56 ***	-11192.57 – -11192.56	133277.38 ***	93833.31 – 172721.45	-4.24 ***	-5.94 – -2.35
?C?G-?T?T	152130.78 **	60307.83 – 243953.73	-5651.53 ***	-5651.54 – -5651.53	87802.43 ***	41862.20 – 133742.66	-4.61 ***	-6.40 – -2.66
?C?T-?A?C	209323.03 **	75298.60 – 343347.46	-5300.66 ***	-5300.67 – -5300.65	132413.52 ***	65024.83 – 199802.22	-3.55	-6.23 – 1.43
?C?T-?A?G	228592.75 ***	133280.45 – 323905.04	-8522.93 ***	-8522.94 – -8522.93	126130.67 ***	78200.05 – 174061.30	-2.96	-5.41 – 1.97
?C?T-?A?T	24321.9	-108932.22 – 157576.08	-1142.67 ***	-1142.67 – -1142.66	26010.1	-40978.31 – 92998.60	-3.55	-6.23 – 1.43
?C?T-?T?C	331485.13 ***	203563.86 – 459406.41	-10220.34 ***	-10220.34 – -10220.33	123338.57 ***	59424.96 – 187252.17	-5.21 ***	-7.31 – -3.14
?C?T-?T?G	139771.08 ***	61315.91 – 218226.25	-6164.43 ***	-6164.43 – -6164.42	85702.68 ***	46273.24 – 125132.11	-2.63	-5.02 – 2.30
?C?T-?T?T	408754.21 ***	337360.35 – 480148.08	-12268.10 ***	-12268.11 – -12268.10	188641.73 ***	152825.64 – 224457.82	-4.43 ***	-5.99 – -2.77
?G??-?A??	-53094.8	-122861.97 – 16672.40	-2905.45 ***	-2905.46 – -2905.45	-11822.9	-46805.84 – 23159.97	-3.51 **	-5.29 – -1.16
?G??-?G??	34196.5	-115.28 – 68508.37	-5141.89 ***	-5141.89 – -5141.88	18461.38 *	1250.59 – 35672.17	-2.51 **	-3.92 – -0.78
?G??-?T??	17307.4	-21325.71 – 55940.46	-1671.22 ***	-1671.23 – -1671.22	-10428.4	-29822.71 – 8965.87	-1.15	-3.34 – 3.73
?G?A-?A?A	101642	-31612.52 – 234895.78	-5256.39 ***	-5256.40 – -5256.39	68969.44 *	1980.99 – 135957.90	-3.55	-6.23 – 1.43
?G?A-?G?A	329048.37 ***	263118.82 – 394977.93	-9975.27 ***	-9975.27 – -9975.26	180720.93 ***	147678.13 – 213763.74	-3.94 ***	-5.54 – -2.09
?G?A-?G?C	211971.87 ***	133509.52 – 290434.21	-11809.67 ***	-11809.67 – -11809.66	141130.76 ***	101697.64 – 180563.89	-2.59	-4.96 – 2.33
?G?A-?G?G	98116.51 *	2575.10 – 193657.92	967.85 ***	967.84 – 967.85	59450.51 *	11438.97 – 107462.05	-4.57 ***	-6.34 – -2.65
?G?A-?T?A	382173.73 ***	292680.50 – 471666.96	-7600.69 ***	-7600.69 – -7600.68	204888.66 ***	160228.54 – 249548.77	-5.20 ***	-6.86 – -3.58
?G?A-?T?C	258256.40 ***	180412.19 – 336100.60	-3221.46 ***	-3221.46 – -3221.45	155923.45 ***	116772.61 – 195074.29	-4.24 ***	-5.94 – -2.35
?G?A-?T?G	239335.73 ***	145967.18 – 332704.27	550.67 ***	550.67 – 550.68	155450.41 ***	108661.08 – 202239.75	-4.61 ***	-6.40 – -2.66
?G?C-?A?A	161083.24 *	27829.09 – 294337.39	-5760.22 ***	-5760.23 – -5760.22	90080.17 **	23091.71 – 157068.62	-3.55	-6.23 – 1.43
?G?C-?A?C	32424.6	-86549.81 – 151398.98	-5955.13 ***	-5955.14 – -5955.12	65213.67 *	5861.04 – 124566.30	-5.16 ***	-7.22 – -3.12
?G?C-?A?T	105604	-27650.36 – 238857.94	-5343.54 ***	-5343.55 – -5343.53	49769.9	-17218.51 – 116758.41	-3.55	-6.23 – 1.43
?G?C-?G?A	162668.62 ***	94308.12 – 231029.11	-20261.05 ***	-20261.05 – -20261.04	28438	-5918.73 – 62794.81	-2.33	-4.65 – 2.59
?G?C-?G?C	103330.96 **	39770.15 – 166891.77	-17596.49 ***	-17596.50 – -17596.49	61456.25 ***	29557.80 – 93354.70	-3.31 *	-5.07 – -0.96
?G?C-?G?T	257008.76 ***	200473.80 – 313543.73	-12183.01 ***	-12183.02 – -12183.01	190346.46 ***	161940.91 – 218752.02	-1.94	-4.22 – 2.96
?G?C-?T?A	355688.05 ***	278913.29 – 432462.82	-8812.53 ***	-8812.54 – -8812.53	188093.52 ***	149617.19 – 226569.86	-4.24 ***	-5.94 – -2.35
?G?C-?T?C	339234.24 ***	234346.24 – 444122.24	-5566.94 ***	-5566.95 – -5566.93	199524.96 ***	146988.09 – 252061.83	-5.19 ***	-7.01 – -3.41
?G?C-?T?T	298618.51 ***	215354.95 – 381882.06	-7941.67 ***	-7941.67 – -7941.66	148468.81 ***	106719.85 – 190217.77	-3.89 **	-5.79 – -1.48
?G?G-?A?A	-91795.4	-186124.86 – 2534.05	-484.70 ***	-484.71 – -484.70	-2242.86	-49644.75 – 45159.03	-2.96	-5.41 – 1.97
?G?G-?A?G	54122.8	-79901.64 – 188147.22	-6029.16 ***	-6029.17 – -6029.16	58250.3	-9138.35 – 125639.04	-3.55	-6.23 – 1.43
?G?G-?A?T	156254.69 *	23000.54 – 289508.84	-4692.72 ***	-4692.73 – -4692.72	86948.59 *	19960.13 – 153937.04	-3.55	-6.23 – 1.43
?G?G-?G?A	320793.47 ***	237755.64 – 403831.30	-14313.97 ***	-14313.97 – -14313.96	183249.01 ***	141599.41 – 224898.61	-3.86 **	-5.73 – -1.46
?G?G-?G?G	115330.95 ***	53726.00 – 176935.91	-1742.15 ***	-1742.15 – -1742.15	96217.31 ***	65270.29 – 127164.33	-2.11	-4.41 – 2.79
?G?G-?G?T	314006.71 ***	232544.02 – 395469.41	-19377.92 ***	-19377.93 – -19377.92	137429.28 ***	96681.08 – 178177.48	-4.71 ***	-6.32 – -3.04
?G?G-?T?A	254605.25 ***	171342.86 – 337867.63	-8011.07 ***	-8011.07 – -8011.06	140233.36 ***	98484.73 – 181981.99	-3.89 **	-5.79 – -1.48
?G?G-?T?G	296381.78 ***	217883.58 – 374879.99	-7987.37 ***	-7987.37 – -7987.37	177508.95 ***	138064.88 – 216953.02	-4.24 ***	-5.94 – -2.35
?G?G-?T?T	235350.68 ***	156837.97 – 313863.39	-7677.34 ***	-7677.35 – -7677.34	107783.31 ***	68334.25 – 147232.38	-2.63	-5.02 – 2.30
?G?T-?A?T	183919.22 *	16893.43 – 350945.01	-7987.91 ***	-7987.92 – -7987.90	40370.7	-42925.35 – 123666.78	-5.16 ***	-7.80 – -2.53
?G?T-?G?C	244237.34 ***	165775.00 – 322699.69	-10063.52 ***	-10063.52 – -10063.51	149908.44 ***	110475.32 – 189341.56	-2.59	-4.96 – 2.33
?G?T-?G?G	157440.94 ***	78978.60 – 235903.29	-4233.26 ***	-4233.26 – -4233.25	129379.54 ***	89946.41 – 168812.66	-2.59	-4.96 – 2.33
?G?T-?G?T	312565.37 ***	237688.23 – 387442.52	-10688.67 ***	-10688.68 – -10688.67	186698.52 ***	149193.70 – 224203.35	-4.79 ***	-6.30 – -3.27
?G?T-?T?C	212266.15 ***	116765.59 – 307766.71	-12851.64 ***	-12851.64 – -12851.63	57574.81 *	9579.04 – 105570.58	-3.01	-5.50 – 1.93
?G?T-?T?G	252294.31 ***	173839.14 – 330749.48	-5877.55 ***	-5877.56 – -5877.55	124311.63 ***	84882.20 – 163741.07	-2.63	-5.02 – 2.30
?G?T-?T?T	514164.76 ***	433152.36 – 595177.16	-12015.02 ***	-12015.02 – -12015.01	215697.71 ***	175197.56 – 256197.86	-5.19 ***	-6.74 – -3.69
?T??-?G??	-13088.2	-46556.75 – 20380.31	-1547.81 ***	-1547.82 – -1547.81	-10480.1	-27279.92 – 6319.68	-0.84	-3.01 – 4.04
?T??-?T??	6520.52	-33431.45 – 46472.50	-911.19 ***	-911.19 – -911.19	2682.24	-17355.31 – 22719.79	-2.85 **	-4.28 – -1.11
?T?A-?G?A	307704.38 ***	246140.02 – 369268.74	-10871.98 ***	-10871.98 – -10871.97	176198.75 ***	145266.09 – 207131.42	-2.11	-4.41 – 2.79
?T?A-?G?C	194599.61 ***	116137.27 – 273061.95	-11485.72 ***	-11485.73 – -11485.72	118668.46 ***	79235.34 – 158101.59	-2.59	-4.96 – 2.33
?T?A-?G?G	159214.27 **	63672.86 – 254755.68	-9244.55 ***	-9244.56 – -9244.55	91234.43 ***	43222.89 – 139245.97	-4.57 ***	-6.34 – -2.65
?T?A-?T?A	209851.84 ***	138487.99 – 281215.69	-6705.52 ***	-6705.52 – -6705.51	120234.61 ***	84429.22 – 156040.01	-3.59 **	-5.42 – -1.19
?T?A-?T?C	229917.26 ***	159930.43 – 299904.08	-5818.50 ***	-5818.51 – -5818.50	135972.83 ***	100657.48 – 171288.19	-2.36	-4.72 – 2.55
?T?A-?T?G	222003.87 ***	138515.27 – 305492.46	-5033.99 ***	-5034.00 – -5033.99	136221.81 ***	94339.12 – 178104.50	-3.89 **	-5.79 – -1.48
?T?C-?G?A	194960.53 ***	126600.03 – 263321.02	-7491.81 ***	-7491.82 – -7491.81	85922.00 ***	51565.24 – 120278.77	-2.33	-4.65 – 2.59
?T?C-?G?C	168053.93 ***	106501.51 – 229606.34	-5404.94 ***	-5404.94 – -5404.94	94178.88 ***	63250.18 – 125107.59	-2.11	-4.41 – 2.79
?T?C-?G?T	146034.88 ***	89499.92 – 202569.84	-3975.08 ***	-3975.08 – -3975.08	95375.61 ***	66970.06 – 123781.17	-1.94	-4.22 – 2.96
?T?C-?T?A	223839.31 ***	152508.12 – 295170.49	-5029.95 ***	-5029.95 – -5029.95	113596.43 ***	77814.01 – 149378.85	-3.59 **	-5.42 – -1.19
?T?C-?T?C	230592.61 ***	104553.48 – 356631.73	-6038.61 ***	-6038.62 – -6038.61	174001.74 ***	111098.82 – 236904.65	-5.78 ***	-7.75 – -4.03
?T?C-?T?T	181440.47 ***	102927.76 – 259953.18	-3077.17 ***	-3077.17 – -3077.16	107326.60 ***	67877.54 – 146775.67	-2.63	-5.02 – 2.30
?T?G-?G?A	251784.65 ***	173368.61 – 330200.69	-13128.82 ***	-13128.83 – -13128.82	156385.11 ***	116967.94 – 195802.28	-2.59	-4.96 – 2.33
?T?G-?G?G	102120.02 **	40515.07 – 163724.98	-3444.82 ***	-3444.82 – -3444.82	90936.48 ***	59989.46 – 121883.50	-2.11	-4.41 – 2.79
?T?G-?G?T	267197.27 ***	198808.69 – 335585.84	-10348.91 ***	-10348.92 – -10348.91	87456.75 ***	53090.26 – 121823.24	-2.33	-4.65 – 2.59
?T?G-?T?A	181389.45 ***	102876.74 – 259902.16	-8110.65 ***	-8110.66 – -8110.65	115845.47 ***	76396.41 – 155294.54	-2.63	-5.02 – 2.30
?T?G-?T?G	244606.64 ***	166108.44 – 323104.85	-9107.79 ***	-9107.79 – -9107.78	175291.86 ***	135847.79 – 214735.93	-4.24 ***	-5.94 – -2.35
?T?G-?T?T	129431.02 **	46167.46 – 212694.58	-3407.71 ***	-3407.71 – -3407.70	72320.58 ***	30571.62 – 114069.53	-3.89 **	-5.79 – -1.48
?T?T-?G?C	302098.51 ***	223636.17 – 380560.85	-10819.91 ***	-10819.92 – -10819.91	188365.33 ***	148932.21 – 227798.46	-2.59	-4.96 – 2.33
?T?T-?G?G	144231.22 ***	65768.88 – 222693.57	-3773.03 ***	-3773.03 – -3773.03	118650.14 ***	79217.02 – 158083.27	-2.59	-4.96 – 2.33
?T?T-?G?T	256780.49 ***	188396.95 – 325164.02	-9838.02 ***	-9838.02 – -9838.02	164857.76 ***	130493.13 – 199222.39	-3.94 ***	-5.54 – -2.09
?T?T-?T?G	123083.67 **	31698.39 – 214468.94	-2448.90 ***	-2448.90 – -2448.89	84698.47 ***	38977.10 – 130419.83	-4.61 ***	-6.40 – -2.66
?T?T-?T?T	288626.18 ***	220208.14 – 357044.23	-11315.60 ***	-11315.61 – -11315.60	152982.11 ***	118606.68 – 187357.54	-3.97 ***	-5.60 – -2.10
A???-A???	58902.95 **	20996.56 – 96809.35	-4866.83 ***	-4866.83 – -4866.82	15519	-3482.54 – 34520.44	-3.33 ***	-4.59 – -1.99
A???-G???	-2250.97	-35200.48 – 30698.53	-73.97 ***	-73.97 – -73.97	-2513.79	-19034.33 – 14006.76	-3.07 ***	-4.31 – -1.74
A??A-A??A	404388.52 ***	338103.05 – 470673.99	-7323.15 ***	-7323.16 – -7323.15	144588.31 ***	111356.31 – 177820.32	-4.53 ***	-5.99 – -3.04
A??A-A??C	319965.46 ***	261902.63 – 378028.28	-6937.09 ***	-6937.09 – -6937.09	208768.95 ***	179613.15 – 237924.74	-3.13 *	-4.87 – -0.78
A??A-A??G	204340.41 ***	101426.78 – 307254.05	-8045.03 ***	-8045.03 – -8045.02	94774.37 ***	43350.50 – 146198.24	-5.18 ***	-6.98 – -3.41
A??A-G??A	306098.47 ***	232588.75 – 379608.19	-3208.19 ***	-3208.19 – -3208.18	181241.36 ***	144472.23 – 218010.49	-4.81 ***	-6.34 – -3.27
A??A-G??C	173879.62 ***	107244.09 – 240515.14	522.72 ***	522.71 – 522.72	111525.84 ***	78120.35 – 144931.32	-3.96 ***	-5.58 – -2.10
A??A-G??G	144368.47 ***	73170.84 – 215566.10	-3576.88 ***	-3576.89 – -3576.88	102902.58 ***	67164.05 – 138641.11	-3.56 **	-5.37 – -1.18
A??C-A??A	342186.82 ***	273293.88 – 411079.77	-8277.49 ***	-8277.50 – -8277.49	148691.02 ***	113948.65 – 183433.39	-4.53 ***	-5.99 – -3.04
A??C-A??C	323246.42 ***	233926.95 – 412565.89	-4743.43 ***	-4743.44 – -4743.43	217901.73 ***	173360.33 – 262443.13	-5.54 ***	-7.11 – -4.07
A??C-A??T	65185.1	-11424.32 – 141794.52	-3106.76 ***	-3106.77 – -3106.76	40789.12 *	2379.94 – 79198.30	-4.22 ***	-5.88 – -2.34
A??C-G??A	223040.27 ***	165559.34 – 280521.19	-4047.70 ***	-4047.71 – -4047.70	141343.40 ***	112502.89 – 170183.92	-3.14 *	-4.89 – -0.78
A??C-G??C	192518.97 ***	103558.75 – 281479.20	-3983.66 ***	-3983.66 – -3983.65	112471.52 ***	68104.97 – 156838.07	-5.54 ***	-7.11 – -4.07
A??C-G??T	108472.00 **	40773.78 – 176170.22	-2193.90 ***	-2193.90 – -2193.89	69668.27 ***	35656.43 – 103680.11	-2.34	-4.67 – 2.57
A??G-A??A	220113.34 ***	124655.49 – 315571.18	-6379.48 ***	-6379.49 – -6379.48	131568.41 ***	83586.31 – 179550.51	-2.99	-5.45 – 1.95
A??G-A??G	159109.32 ***	66571.57 – 251647.07	2875.73 ***	2875.72 – 2875.73	120400.44 ***	74060.14 – 166740.75	-4.59 ***	-6.37 – -2.66
A??G-A??T	295906.45 ***	214604.37 – 377208.54	-11548.64 ***	-11548.65 – -11548.64	116338.88 ***	75670.30 – 157007.46	-4.72 ***	-6.34 – -3.04
A??G-G??A	210398.22 ***	153569.61 – 267226.82	-9642.07 ***	-9642.07 – -9642.06	144519.03 ***	116057.46 – 172980.60	-3.98 ***	-5.46 – -2.39
A??G-G??G	71827.43 *	5196.83 – 138458.03	479.23 ***	479.23 – 479.24	43732.47 *	10328.11 – 77136.82	-3.95 ***	-5.56 – -2.10
A??G-G??T	124906.05 ***	58553.81 – 191258.29	-8620.03 ***	-8620.03 – -8620.02	39463.75 *	6223.66 – 72703.84	-3.96 ***	-5.58 – -2.10
A??T-A??C	279766.45 ***	211451.95 – 348080.95	-5707.80 ***	-5707.81 – -5707.80	193873.94 ***	159533.00 – 228214.88	-2.33	-4.65 – 2.59
A??T-A??G	307860.00 ***	229433.90 – 386286.10	-8922.05 ***	-8922.05 – -8922.04	113852.79 ***	74432.68 – 153272.90	-2.61	-4.99 – 2.31
A??T-A??T	560443.72 ***	467042.01 – 653845.42	-19571.37 ***	-19571.38 – -19571.37	309681.16 ***	262879.50 – 356482.82	-5.17 ***	-6.81 – -3.58
A??T-G??C	269736.40 ***	208362.61 – 331110.19	-10635.06 ***	-10635.06 – -10635.05	124820.09 ***	93954.13 – 155686.06	-2.13	-4.43 – 2.78
A??T-G??G	237786.56 ***	158565.05 – 317008.06	-7725.20 ***	-7725.20 – -7725.19	132887.32 ***	93351.02 – 172423.63	-5.17 ***	-6.70 – -3.69
A??T-G??T	224819.18 ***	162892.41 – 286745.94	-8310.78 ***	-8310.78 – -8310.78	119788.02 ***	88781.56 – 150794.48	-4.18 ***	-5.68 – -2.56
C???-A???	76583.50 ***	40847.30 – 112319.69	-4442.35 ***	-4442.35 – -4442.35	27110.54 **	9165.54 – 45055.54	-0.98	-3.16 – 3.90
C??A-A??A	319993.22 ***	198200.30 – 441786.14	-10773.08 ***	-10773.08 – -10773.07	169458.33 ***	108936.00 – 229980.65	-6.60 ***	-8.46 – -5.08
C??A-A??C	542229.95 ***	477249.66 – 607210.23	-11723.55 ***	-11723.55 – -11723.55	291423.84 ***	258903.52 – 323944.16	-4.53 ***	-5.99 – -3.04
C??A-A??G	286352.18 ***	160626.77 – 412077.58	-11968.98 ***	-11968.99 – -11968.98	163381.21 ***	100700.95 – 226061.47	-5.76 ***	-7.72 – -4.03
C??C-A??A	288613.70 ***	225936.47 – 351290.92	-6697.07 ***	-6697.07 – -6697.06	147824.94 ***	116165.34 – 179484.55	-3.73 ***	-5.31 – -1.90
C??C-A??C	361776.36 ***	294657.38 – 428895.34	-8223.75 ***	-8223.76 – -8223.75	209992.21 ***	176342.11 – 243642.30	-3.95 ***	-5.56 – -2.10
C??C-A??T	280380.14 ***	188131.75 – 372628.53	-11299.90 ***	-11299.91 – -11299.89	157273.42 ***	111111.51 – 203435.32	-5.17 ***	-6.81 – -3.58
C??G-A??A	225825.67 ***	130367.83 – 321283.52	-5908.13 ***	-5908.14 – -5908.13	137977.42 ***	89995.32 – 185959.52	-2.99	-5.45 – 1.95
C??G-A??G	103684.22 *	11146.47 – 196221.97	-5347.76 ***	-5347.77 – -5347.76	82285.38 ***	35945.07 – 128625.69	-4.59 ***	-6.37 – -2.66
C??G-A??T	453583.90 ***	376629.76 – 530538.05	-18693.96 ***	-18693.96 – -18693.95	79580.34 ***	41000.02 – 118160.67	-4.22 ***	-5.88 – -2.34
C??T-A??C	294899.78 ***	226585.27 – 363214.28	-5713.24 ***	-5713.24 – -5713.24	190595.44 ***	156254.50 – 224936.38	-2.33	-4.65 – 2.59
C??T-A??G	187930.07 ***	96150.73 – 279709.40	-7688.34 ***	-7688.35 – -7688.34	79559.41 ***	33625.11 – 125493.72	-4.59 ***	-6.37 – -2.66
C??T-A??T	325952.36 ***	242452.39 – 409452.34	-12959.73 ***	-12959.74 – -12959.73	155302.16 ***	113414.44 – 197189.88	-4.72 ***	-6.34 – -3.04
G???-A???	57348.08 **	21176.80 – 93519.37	-4649.75 ***	-4649.76 – -4649.75	23334.94 *	5178.91 – 41490.98	-2.12	-3.72 – 0.17
G???-G???	-6893.69	-38419.97 – 24632.60	-1515.14 ***	-1515.14 – -1515.14	-10228.9	-26057.86 – 5600.14	-0.75	-2.92 – 4.12
G??A-A??A	240022.95 ***	149222.44 – 330823.47	-6633.40 ***	-6633.41 – -6633.40	163152.95 ***	117814.75 – 208491.14	-5.80 ***	-7.34 – -4.41
G??A-A??C	326056.78 ***	267993.95 – 384119.61	-8248.87 ***	-8248.87 – -8248.86	219067.64 ***	189911.84 – 248223.43	-3.13 *	-4.87 – -0.78
G??A-A??G	238968.60 ***	136041.59 – 341895.61	-6291.14 ***	-6291.15 – -6291.14	109235.34 ***	57807.06 – 160663.62	-5.18 ***	-6.98 – -3.41
G??A-G??A	220560.30 ***	150572.96 – 290547.65	-3357.40 ***	-3357.40 – -3357.39	173926.35 ***	138859.50 – 208993.21	-4.42 ***	-5.97 – -2.77
G??A-G??C	167613.27 ***	106158.38 – 229068.16	-2638.73 ***	-2638.73 – -2638.73	109665.26 ***	78771.50 – 140559.02	-2.14	-4.45 – 2.77
G??A-G??G	181719.93 ***	110540.94 – 252898.91	-4921.00 ***	-4921.00 – -4920.99	125739.78 ***	90007.36 – 161472.20	-3.56 **	-5.37 – -1.18
G??C-A??A	247235.80 ***	171556.73 – 322914.87	-9773.56 ***	-9773.57 – -9773.56	121324.46 ***	83271.68 – 159377.25	-5.17 ***	-6.62 – -3.77
G??C-A??C	375053.59 ***	311364.03 – 438743.15	-12910.94 ***	-12910.94 – -12910.94	204366.28 ***	172402.25 – 236330.31	-3.32 *	-5.09 – -0.96
G??C-A??T	343150.60 ***	250902.21 – 435398.99	-19124.06 ***	-19124.06 – -19124.05	143124.51 ***	96962.60 – 189286.41	-5.17 ***	-6.81 – -3.58
G??C-G??A	187265.94 ***	129766.65 – 244765.23	-4902.60 ***	-4902.61 – -4902.60	135992.07 ***	107142.26 – 164841.88	-3.14 *	-4.89 – -0.78
G??C-G??C	293417.40 ***	227409.73 – 359425.07	-6189.12 ***	-6189.12 – -6189.11	122807.54 ***	89692.28 – 155922.80	-3.95 ***	-5.56 – -2.10
G??C-G??T	88821.26 *	21123.04 – 156519.48	-3238.58 ***	-3238.58 – -3238.57	48461.13 **	14449.29 – 82472.98	-2.34	-4.67 – 2.57
G??G-A??A	227566.19 ***	132108.34 – 323024.03	-11556.70 ***	-11556.70 – -11556.69	128986.28 ***	81004.18 – 176968.38	-2.99	-5.45 – 1.95
G??G-A??G	210914.75 ***	132488.65 – 289340.85	-10318.78 ***	-10318.79 – -10318.78	61754.78 **	22334.67 – 101174.89	-2.61	-4.99 – 2.31
G??G-A??T	275848.53 ***	198894.39 – 352802.68	-17180.58 ***	-17180.58 – -17180.57	-65219.82 ***	-103800.15 – -26639.49	-4.22 ***	-5.88 – -2.34
G??G-G??A	266655.27 ***	212004.40 – 321306.14	-10719.64 ***	-10719.64 – -10719.63	161488.53 ***	134090.02 – 188887.04	-3.56 ***	-5.12 – -1.75
G??G-G??G	85423.40 **	23973.52 – 146873.29	570.09 ***	570.08 – 570.09	44214.59 **	13322.03 – 75107.15	-2.13	-4.43 – 2.78
G??G-G??T	115708.93 ***	54755.94 – 176661.92	-6145.81 ***	-6145.82 – -6145.81	51406.39 ***	20791.55 – 82021.23	-2.14	-4.45 – 2.77
G??T-A??C	282824.65 ***	214510.15 – 351139.15	-7215.11 ***	-7215.12 – -7215.11	197595.33 ***	163254.39 – 231936.27	-2.33	-4.65 – 2.59
G??T-A??G	211643.69 ***	122467.91 – 300819.47	-6998.02 ***	-6998.03 – -6998.02	112445.51 ***	67831.84 – 157059.17	-4.59 ***	-6.37 – -2.66
G??T-A??T	554939.25 ***	452203.18 – 657675.33	-21439.42 ***	-21439.43 – -21439.42	248878.08 ***	197555.50 – 300200.65	-5.62 ***	-7.34 – -4.05
G??T-G??C	147869.47 ***	86495.68 – 209243.26	-7045.36 ***	-7045.37 – -7045.36	110019.30 ***	79153.34 – 140885.27	-2.13	-4.43 – 2.78
G??T-G??G	199972.87 ***	138595.32 – 261350.43	-5105.79 ***	-5105.80 – -5105.79	123291.04 ***	92423.93 – 154158.15	-2.13	-4.43 – 2.78
G??T-G??T	203810.46 ***	147818.28 – 259802.64	-7803.53 ***	-7803.53 – -7803.53	101356.10 ***	73236.65 – 129475.54	-1.96	-4.25 – 2.95
T???-G???	-13703.3	-45906.98 – 18500.37	-1143.13 ***	-1143.13 – -1143.13	-14063.2	-30221.22 – 2094.86	-2.42 **	-3.83 – -0.70
T??A-G??A	214882.87 ***	148720.69 – 281045.05	-3397.78 ***	-3397.79 – -3397.78	144643.96 ***	111412.29 – 177875.62	-3.96 ***	-5.58 – -2.10
T??A-G??C	138183.07 ***	76728.18 – 199637.96	-1502.25 ***	-1502.26 – -1502.25	85413.38 ***	54519.62 – 116307.14	-2.14	-4.45 – 2.77
T??A-G??G	133099.89 ***	58388.49 – 207811.30	-6027.72 ***	-6027.73 – -6027.72	89579.75 ***	52144.52 – 127014.99	-4.22 ***	-5.88 – -2.34
T??C-G??A	198931.84 ***	141432.54 – 256431.13	-6256.62 ***	-6256.62 – -6256.61	93704.91 ***	64855.10 – 122554.72	-3.14 *	-4.89 – -0.78
T??C-G??C	181524.50 ***	111103.36 – 251945.65	-6090.18 ***	-6090.18 – -6090.17	106002.02 ***	70696.92 – 141307.11	-4.41 ***	-5.95 – -2.77
T??C-G??T	65691.3	-2006.92 – 133389.52	-4671.14 ***	-4671.15 – -4671.14	28542.3	-5469.53 – 62554.16	-2.34	-4.67 – 2.57
T??G-G??A	204325.86 ***	149674.85 – 258976.88	-9805.23 ***	-9805.23 – -9805.23	130879.42 ***	103480.87 – 158277.96	-3.56 ***	-5.12 – -1.75
T??G-G??G	59309.2	-2140.72 – 120759.06	-6615.75 ***	-6615.76 – -6615.75	32476.60 *	1584.04 – 63369.16	-2.13	-4.43 – 2.78
T??G-G??T	86385.40 **	25432.41 – 147338.39	-5600.34 ***	-5600.34 – -5600.34	37988.57 *	7373.73 – 68603.41	-2.14	-4.45 – 2.77
T??T-G??C	113543.47 ***	52169.68 – 174917.26	-4401.07 ***	-4401.07 – -4401.07	89139.61 ***	58273.64 – 120005.57	-2.13	-4.43 – 2.78
T??T-G??G	267858.55 ***	206481.00 – 329236.10	-6367.14 ***	-6367.14 – -6367.14	144730.62 ***	113863.51 – 175597.73	-2.13	-4.43 – 2.78
T??T-G??T	135488.82 ***	76245.01 – 194732.64	-4629.86 ***	-4629.86 – -4629.85	66727.31 ***	37034.01 – 96420.61	-3.74 ***	-5.33 – -1.91
log(Copy_Number)	-29806.08 ***	-33111.53 – -26500.62	815.61 ***	815.61 – 815.61	-18679.63 ***	-20333.60 – -17025.65	0.03	-0.07 – 0.14
Opto PWM Duty FAM	22803.42 ***	15870.89 – 29735.95	-504.44 ***	-504.44 – -504.44	8060.37 ***	3829.30 – 12291.45
??CA-??CC							-6.77 ***	-11.75 – -4.11
??CC-??CA							-6.77 ***	-11.75 – -4.11
??TC-??CC							-6.77 ***	-11.75 – -4.11
??TT-??CG							-7.36 ***	-12.29 – -4.94
??TT-??TC							-6.82 ***	-11.81 – -4.13
?G?A-?A?C							-6.77 ***	-11.75 – -4.11
?G?A-?A?G							-6.77 ***	-11.75 – -4.11
?G?T-?A?C							-6.77 ***	-11.75 – -4.11
?G?T-?A?G							-7.36 ***	-12.29 – -4.94
?T?T-?T?C							-7.41 ***	-12.36 – -4.95
ICC	0.69		0.84		0.81
N	501 ExpID		501 ExpID		501 ExpID
	7 Target		7 Target		7 Target
Observations	3543		3543		3543		4008
Marginal R2 / Conditional R2	0.359 / 0.800		0.115 / 0.863		0.287 / 0.867
Adjusted R2	0.78102		0.849999		0.854378
* p<0.05 ** p<0.01 *** p<0.001
Reaction success (RS), Time to positivity (TP), maximum gradient (MG), and time to maximum gradient (TMG)
Confidence interval (CI)
