# Supplementary material for: Characterizing the Impact of Primer-Template Mismatches on Recombinase Polymerase Amplification
Source: J Mol Diagn. 2022 Sep 16;24(11):1207–16. doi: 10.1016/j.jmoldx.2022.08.005 (PMC12179515; doi:10.1016/j.jmoldx.2022.08.005)
Supplement: Supplemental Table S2 [file mmc2.xlsx]

## Sheet: Sheet1
Supplementary Table S2. Coefficients obtained when generalising model according to mismatch position.
	TMG		MG		TP		RS
Predictors	Estimates	95% CI	Estimates	95% CI	Estimates	95% CI	Log-Odds ratio	95% CI
(Intercept)	220740.32 **	85877.87 – 355602.77	17489.42 ***	17489.42 – 17489.43	357041.97 ***	265180.41 – 448903.54	5.03 ***	4.02 – 6.14
1n	29225.06 **	7301.31 – 51148.81	-1690.54 ***	-1690.54 – -1690.54	6278.24	-5365.47 – 17921.96	-1.71 **	-2.83 – -0.58
2n	586.56	-21048.88 – 22222.00	-2283.58 ***	-2283.58 – -2283.58	-2523.11	-13988.81 – 8942.58	-1.82 **	-2.92 – -0.75
3n	24546.77 *	2894.46 – 46199.08	-2680.51 ***	-2680.51 – -2680.51	3826.58	-7656.66 – 15309.83	-2.27 ***	-3.31 – -1.32
T	114189.59 ***	97550.69 – 130828.48	-3386.97 ***	-3386.97 – -3386.97	63249.46 ***	54498.80 – 72000.11	-3.07 ***	-4.00 – -2.29
T1n	221225.63 ***	201461.35 – 240989.91	-7021.01 ***	-7021.01 – -7021.01	122009.89 ***	111731.49 – 132288.29	-3.57 ***	-4.55 – -2.74
T2n	177187.10 ***	157376.37 – 196997.84	-5738.28 ***	-5738.28 – -5738.27	103152.77 ***	92869.84 – 113435.69	-3.48 ***	-4.47 – -2.65
T3n	183061.16 ***	163400.19 – 202722.12	-5614.04 ***	-5614.04 – -5614.03	97658.36 ***	87433.89 – 107882.83	-3.75 ***	-4.73 – -2.93
log(Copy_Number)	-21668.12 ***	-25163.63 – -18172.62	526.65 ***	526.65 – 526.65	-13531.39 ***	-15336.46 – -11726.31	0	-0.09 – 0.10
Opto PWM Duty FAM	25362.69 ***	18187.66 – 32537.71	-486.37 ***	-486.37 – -486.36	8281.33 ***	3648.21 – 12914.45
ICC	0.58		0.82		0.77
N	501 ExpID		501 ExpID		501 ExpID
	7 Target		7 Target		7 Target
Observations	3543		3543		3543		4008
Marginal R2 / Conditional R2	0.171 / 0.656		0.032 / 0.826		0.102 / 0.792
Adjusted R2	0.655124		0.825557		0.79147
* p<0.05 ** p<0.01 *** p<0.001
Reaction success (RS), Time to positivity (TP), maximum gradient (MG), and time to maximum gradient (TMG)
Confidence interval (CI)
