# Supplementary material for: Characterizing the Impact of Primer-Template Mismatches on Recombinase Polymerase Amplification
Source: J Mol Diagn. 2022 Sep 16;24(11):1207–16. doi: 10.1016/j.jmoldx.2022.08.005 (PMC12179515; doi:10.1016/j.jmoldx.2022.08.005)
Supplement: Supplemental Table S3 [file mmc3.xlsx]

## Sheet: Sheet1
Supplementary Table S3. Coefficients obtained when generalising model according to gibbs free energy.
	TMG		MG		TP		RS
Predictors	Estimates	95% CI*	Estimates	95% CI	Estimates	95% CI	Log-Odds ratio	95% CI
(Intercept)	205819.55 **	73647.21 – 337991.90	18278.09 ***	18278.09 – 18278.10	314381.00 ***	224607.12 – 404154.89	3.83 ***	3.07 – 4.61
Terminal_Gibbs_Free	13954.18 ***	11040.98 – 16867.38	-818.75 ***	-818.75 – -818.75	6278.93 ***	4645.58 – 7912.27	-0.29 ***	-0.38 – -0.21
log(Copy_Number)	-2070.35	-4675.60 – 534.89	30.92 ***	30.92 – 30.92	-3195.22 ***	-4662.50 – -1727.94	-0.19 ***	-0.26 – -0.12
Opto PWM Duty FAM	21406.66 ***	14366.91 – 28446.40	-517.20 ***	-517.20 – -517.20	7561.13 **	2880.08 – 12242.19
ICC	0.51		0.85		0.65
N	501 ExpID		501 ExpID		501 ExpID
	7 Target		7 Target		7 Target
Observations	3384		3384		3384		3384
Marginal R2 / Conditional R2	0.088 / 0.550		0.033 / 0.857		0.029 / 0.658
Adjusted R2	0.549601		0.856873		0.657696
* Confidence interval (CI)
** p<0.01 *** p<0.001
Reaction success (RS), Time to positivity (TP), maximum gradient (MG), and time to maximum gradient (TMG)
