# Supplementary material for: Characterizing the Impact of Primer-Template Mismatches on Recombinase Polymerase Amplification
Source: J Mol Diagn. 2022 Sep 16;24(11):1207–16. doi: 10.1016/j.jmoldx.2022.08.005 (PMC12179515; doi:10.1016/j.jmoldx.2022.08.005)
Supplement: Supplemental Table S4 [file mmc4.xlsx]

## Sheet: Sheet1
Supplementary Table S4. Coefficients obtained when generalising model according to mismatch position, excluding T1n.
	TMG		MG		TP		RS
Predictors	Estimates	95% CI	Estimates	95% CI	Estimates	95% CI	Log-Odds ratio	95% CI
(Intercept)	297606.75 ***	164783.08 – 430430.42	14717.33 ***	14717.33 – 14717.34	395188.92 ***	304405.17 – 485972.66	4.43 ***	3.39 – 5.57
1n	26440.55 *	3650.16 – 49230.94	-1751.02 ***	-1751.02 – -1751.02	5006.42	-8044.00 – 18056.84	-1.72 **	-2.84 – -0.59
2n	-362.42	-22904.22 – 22179.38	-2519.40 ***	-2519.40 – -2519.40	-2937.95	-15829.18 – 9953.27	-1.84 **	-2.94 – -0.76
3n	17401.5	-5053.89 – 39856.88	-2796.31 ***	-2796.31 – -2796.31	-2615.83	-15470.65 – 10238.98	-2.28 ***	-3.32 – -1.33
T	113339.65 ***	96805.20 – 129874.09	-4771.54 ***	-4771.54 – -4771.54	55713.73 ***	46317.79 – 65109.67	-3.23 ***	-4.17 – -2.46
T2n	168720.71 ***	148424.01 – 189017.41	-7543.29 ***	-7543.29 – -7543.28	89269.36 ***	77888.56 – 100650.17	-3.84 ***	-4.84 – -2.98
T3n	179435.52 ***	159452.18 – 199418.85	-7492.47 ***	-7492.47 – -7492.47	79508.90 ***	68278.18 – 90739.62	-4.10 ***	-5.10 – -3.25
log(Copy_Number)	-24176.70 ***	-27784.98 – -20568.42	827.83 ***	827.83 – 827.83	-14050.24 ***	-16065.31 – -12035.17	0.08	-0.02 – 0.18
Opto PWM Duty FAM	22205.56 ***	15196.57 – 29214.55	-464.33 ***	-464.33 – -464.33	6297.21 **	1676.21 – 10918.21
ICC	0.54		0.87		0.69
N	501 ExpID		501 ExpID		501 ExpID
	7 Target		7 Target		7 Target
Observations	3384		3384		3384		3384
Marginal R2 / Conditional R2	0.133 / 0.600		0.038 / 0.874		0.063 / 0.711
Adjusted R2	0.599052		0.873701		0.710315
* p<0.05 ** p<0.01 *** p<0.001
Reaction success (RS), Time to positivity (TP), maximum gradient (MG), and time to maximum gradient (TMG)
Confidence interval (CI)
